# Supplementary material for: Comprehensive molecular characterization of lung tumors implicates AKT and MYC signaling in adenocarcinoma to squamous cell transdifferentiation
Source: J Hematol Oncol. 2021 Oct 16;14:170. doi: 10.1186/s13045-021-01186-z (PMC8520275; doi:10.1186/s13045-021-01186-z)
Supplement: Supplementary file 1 — Additional file 1: Table S1. Clinical characteristics of the adenosquamous and pre /post-transformation tumors under study. Table S2. Clinical characteristics of the de novo LUSC tumors under study. Table S3. Clinical characteristics of the control LUAD tumors under study. Table S4. Summary of molecular applications per sample. [file 13045_2021_1186_MOESM1_ESM.xlsx]

## Sheet: Table S1
Table S1. Clinical characteristics of the adenosquamous and pre-/post-transformation tumors under study.
Case Type	Case	Gender	Race	Ethnicity	Smoking Status	Pack Years	Vital Status	TNM	Stage at Diagnosis	neoadjuvant therapy	adjuvant therapy/chemoRT	First line therapy
Adenosquamous cases	T1	female	other	hispanic NOS; latino NOS	never	0	alive	T3N1M0	IIIA	na	na	crizotinib
	T2	male	black	non-hispanic	former	10	deceased	T4N2M0	IIIB	atezolizumab	cisplatin+pemetrexed	erlotinib
	T3	male	white	non-hispanic	former	70	deceased	T4N1M0	IIIA	carboplatin+paclitaxel	na	pembrolizumab
	T4	female	white	non-hispanic	never	0	alive	T2aN0M0	IB	na	na	na
	T5	female	white	non-hispanic	current	37.5	alive	TxNxM1	IV	na	na	carboplatin+paclitaxel
	T6	male	white	non-hispanic	former	26	deceased	T4N0M0	IIIB	na	carboplatin+pemetrexed	na
	T7	male	other	non-hispanic	never	0	alive	T2bN1M0	IIB	na	cisplatin+gemcitabine/nivolumab	docetaxel
	T8	female	white	non-hispanic	current	100	alive	T2N1M0	IIB	na	carboplatin+paclitaxel	na
	T9	female	white	non-hispanic	former	44	deceased	T1N2M0	IIIA	carboplatin+gemcitabine	na	pembrolizumab
	T10	female	white	non-hispanic	former	6	alive	T2N0M0	IB	na	carboplatin+paclitaxel	na
	T11	female	white	non-hispanic	never	0	alive	T3N2M0	IIIA	carboplatin+pemetrexed	na	tremelimumab
Pre-/post-transformation cases	T12*	female	white	non-hispanic	current	30	deceased	T4N2M1	IV	na	na	carboplatin+paclitaxel
	T13*	female	white	non-hispanic	former	105	alive	T1N0M0	IA	na	na	na
	T14*	female	white	non-hispanic	never	0	deceased	T2N1M0	IIA	na	cisplatin+vinorelbine, erlotinib	cisplatin+pemetrexed+durvalumab maintenance
	T15	female	white	non-hispanic	never	0	deceased	TxNxM1	IV	na	na	erlotinib
	T16	female	white	non-hispanic	former	8	deceased	TxNxM1	IV	na	na	osimertinib+bevacizumab
	T17	male	white	non-hispanic	former	99	deceased	TxNxM1	IV	na	na	osimertinib+bevacizumab
	T18	female	asian-far east/indian	non-hispanic	never	0	deceased	TxNxM1	IV	na	na	erlotinib
	T19	male	white	non-hispanic	former	7.5	alive	TxNxM1	IV	na	na	osimertinib+bevacizumab
* Samples with asterisk indicated matched pre- and post-transformation samples available for the current study

## Sheet: Table S2
Table S2. Clinical characteristics of the de novo LUSC tumors under study.
Case	Gender	Race	Ethnicity	Smoking Status	Pack Years	Vital Status	Stage at Diagnosis	Histology	Treated vs. Untreated	Pre-collection therapy	Post-collection therapy
cSq1	Female	white	non-hispanic	former	30	Alive	IIIA	Squamous	treated	cisplatin+gemcitabine	nivolumab
cSq2	Male	white	non-hispanic	former	66	Deceased	IIA	Squamous	treated	cisplatin+docetaxel	carboplatin+gemcitabine
cSq3	Male	white	non-hispanic	former	16	Deceased	IIIA	Squamous	untreated	na	cisplatin+gemcitabine
cSq4	Male	pt refused to answer	non-hispanic	former	99	Alive	IB	Squamous	untreated	na	na
cSq5	Male	white	non-hispanic	former	50	Deceased	IIA	Squamous	untreated	na	carboplatin+gemcitabine
cSq6	Female	white	non-hispanic	former	67.5	Alive	IA	Squamous	untreated	na	na
cSq7	Male	white	non-hispanic	current	58.5	Alive	IIB	Squamous	untreated	na	na
cSq8	Male	white	non-hispanic	current	106	Alive	IB	Squamous	untreated	na	na
cSq9	Male	white	non-hispanic	former	22.5	Alive	IIIA	Squamous	untreated	na	erlotinib
cSq10	Female	white	non-hispanic	current	30	Deceased	IIIA	Squamous	untreated	na	cisplatin+gemcitabine
cSq11	Female	white	non-hispanic	former	90	Alive	IA	Squamous	untreated	na	na

## Sheet: Table S3
Table S3. Clinical characteristics of the control LUAD tumors under study.
ID	Gender	Race	Ethnicity	Smoking Status	Pack Years	Vital Status	TNM	Stage at Diagnosis	Histology	neoadjuvant/adjuvant therapy	First line therapy
cA1	female	white	Non-Hispanic	never	0	alive	T2aN0M0	IB	adenocarcinoma	na	na
cA2	female	white	Non-Hispanic	former	6	alive	T1bN0M0	IA	adenocarcinoma	na	na
cA3	female	white	Non-Hispanic	former	8	alive	T2aN2M0	IIIA	adenocarcinoma	(adj) cisplatin+pemetrexed	pemetrexed+bevacizumab
cA4	male	white	Non-Hispanic	former		deceased	T3N0M0	IIB	adenocarcinoma	na	pembrolizumab
cA5	female	white	Non-Hispanic	never	0	alive	T2aN2M0	IIIA	adenocarcinoma	(adj) cisplatin+pemetrexed	afatinib
cA6	female	white	Non-Hispanic	current	20	alive	T1cN0M0	IA	adenocarcinoma	na	na
cA7	female	white	Non-Hispanic	former	15	alive	T3N1M0	IIIA	adenocarcinoma	na	crizotinib
cA8	female	white	Non-Hispanic	former	4	deceased	T2aN2M0	IIIA	adenocarcinoma	(neoadj) cisplatin+pemetrexed	erlotinib
cA9	female	white	Non-Hispanic	former	1.2	alive	T2aN0M0	IB	adenocarcinoma	na	na
cA10	female	asian	Non-Hispanic	never	0	alive	T1bN0M0	IA	adenocarcinoma	na	erlotinib
cA11	female	white	Non-Hispanic	never	0	alive	T2aN0M0	IB	adenocarcinoma	na	na
cA12	female	chinese	Non-Hispanic	never	0	alive	T4N1M0	IIIA	adenocarcinoma	(adj) carboplatin+pemetrexed	na
cA13	female	white	Non-Hispanic	former	11.25	alive	T2aN0M0	IB	adenocarcinoma	na	na
cA14	female	chinese	Non-Hispanic	never	0	alive	T2aN1M0	IIB	adenocarcinoma	(adj) carboplatin+pemetrexed	na
cA15	Female	White	Non-Hispanic	current	52.5	Deceased	T1bN1M0	IIA	adenocarcinoma	na	cis-carboplatin+pemetrexed

## Sheet: Table S4
Table S4. Summary of molecular applications per sample.
Sample type	Sample ID	WES	RNAseq	EPIC	Phospho-kinome array/Western blot	Immunohistochemistry
Control LUAD	cA1	-	X	X	-	-
	cA2	-	X	X	-	-
	cA3	-	X	X	-	-
	cA4	-	X	X	-	-
	cA5	-	X	X	-	-
	cA6	-	X	X	-	-
	cA7	-	X	X	-	-
	cA8	-	X	X	-	-
	cA9	-	-	X	-	-
	cA10	-	X	-	-	-
	cA11	-	X	-	-	-
	cA12	-	-	X	-	-
	cA13	-	-	X	-	-
	cA14	-	-	X	-	-
	cA15	-	X	X	-	-
De novo LUSC	cSq1	-	X	X	-	-
	cSq2	-	X	X	-	-
	cSq3	-	X	X	-	-
	cSq4	-	X	X	-	-
	cSq5	-	X	X	-	-
	cSq6	-	X	X	-	-
	cSq7	-	X	X	-	-
	cSq8	-	X	X	-	-
	cSq9	-	X	X	-	-
	cSq10	-	X	X	-	-
	cSq11	-	X	X	-	-
Adenosquamous	T1	X	X (only LUAD)	X	X (only LUAD)	X
	T2	X	X	X	X (only LUAD)	X
	T3	X	X	X	-	X
	T4	X	X	X	-	X
	T5	X	X	X	-	X
	T6	X			-	-
	T7	X	X	X (only LUSC)	X	X
	T8	X		X (only LUAD)	-	X
	T9	X	X	X	X	-
	T10	X	X	X	X	-
	T11	-	X	-	-	X
Pre-/post-transformation	T12	X	-	-	-	-
	T13	X	-	-	-	-
	T14	X	X (only LUSC)	-	-	-
	T15	X (only LUSC)	-	-	-	-
	T16	X (only LUSC)	X (only LUSC)	-	-	-
	T17	X (only LUSC)	X (only LUSC)	-	-	-
	T18	X (only LUSC)	-	-	-	-
	T19	-	X (only LUAD)	-	-	-
